# Supplementary material for: Survival in Kidney and Bladder Cancers in Four Nordic Countries through a Half Century
Source: Cancers (Basel). 2023 May 16;15(10):2782. doi: 10.3390/cancers15102782 (PMC10216153; doi:10.3390/cancers15102782)
Supplement: Supplementary file 1 [file cancers-15-02782-s001.zip]

Archive with 1 entries (1 files):
- cancers-2300931-supplementary.pdf
